# Supplementary material for: Experience implementing a university-based mass immunization program in response to a meningococcal B outbreak
Source: Hum Vaccin Immunother. 2019 Jan 8;15(3):717–24. doi: 10.1080/21645515.2018.1547606 (PMC6988882; doi:10.1080/21645515.2018.1547606)
Supplement: Supplemental Material [file khvi-15-03-1547606-s001.zip]

Archive with 2 entries (2 files):
- Capitano_Supplemental Figure.docx
- Capitano_Supplemental Figure.pdf
